# Supplementary material for: Hierarchical Delivery of Anti-Inflammatory Compound and Stem Cells for Chronic Wounds
Source: Pharmaceutics. 2025 Nov 30;17(12):1549. doi: 10.3390/pharmaceutics17121549 (PMC12736326; doi:10.3390/pharmaceutics17121549)
Supplement: Supplementary file 1 [file pharmaceutics-17-01549-s001.zip]

Archive with 3 entries (3 files):
- Figure 4_Supplemental.xlsx
- Figure 5_Supplemental.xlsx
- Revised Figure 3_Supplemental.xlsx
