# Supplementary material for: Hierarchical Delivery of Anti-Inflammatory Compound and Stem Cells for Chronic Wounds
Source: Pharmaceutics. 2025 Nov 30;17(12):1549. doi: 10.3390/pharmaceutics17121549 (PMC12736326; doi:10.3390/pharmaceutics17121549)
Supplement: Supplementary file 1 [file pharmaceutics-17-01549-s001.zip › Figure 4_Supplemental.xlsx]

## Sheet: Result sheet
Method name: HelixyteGreen assay (clear plate) (Modified)
Application: SparkControl				V2.1
Device: Spark 10M				Serial number: 1612006008
Firmware:				LUM:V5.2.4|ABS:V4.3.2|ABS_MEX:V5.1.1|MTP:V14.2.11|FLUOR:V5.1.4|FLUOR_MEM:V5.1.1|FLUOR_MEX:V5.1.1
Date:				2025-08-15
Time:				3:37 PM
System				NJCBM140
User				NJCBM140\Tecan
Plate				[NUN96ft] - Thermo Fisher Scientific-Nunclon 96 Flat Transparent [NUN96ft]
Lid lifter				No lid
Humidity Cassette				No humidity cassette
Smooth mode				Not selected
List of actions in this measurement script:
Plate
	Fluorescence Top Reading					Label 1
Name				NUN96ft
Plate layout
Plate area				B2-B9;C2-G6
Mode	Fluorescence Top Reading
Name	Label 1
Excitation				Monochromator
Excitation wavelength				490	nm
Excitation bandwidth				20	nm
Emission				Monochromator
Emission wavelength				525	nm
Emission bandwidth				20	nm
Gain				94	Optimal
Mirror				Dichroic 510
Number of flashes				30
Integration time				40	µs
Lag time				0	µs
Settle time				0	ms
Z-Position				20000	µm
Z-Position mode				Manual
Part of Plate				B2-B9;C2-G6
Start Time				2025-08-15 15:37:09
Temperature				20.4	°C		End Time				2025-08-15 15:37:36
<>	1	2	3	4	5	6	7	8	9	10	11	12
A	ug/mL	2	1	0.5	0.25	0.125	0.0625	0.03125	0		0.5	0.25	0.125	0.0625	0.03125	0.015625	0
B	Standard Curve	52060	34568	20640	14139	10505	8777	8196	7468		27100	13172	6671	3037	1309	728	0
C		Cell Samples				No cell
D	MP	10704	10926	10754	11672	7721
E	MP + curc	10272	11040	11069	10231
F	MP + NP/Curc	10855	12014	12004	13357
G
H	Minus blank							Average		DNA ug/mL						Average DNA ug/mL	standard deviation		Total DNA ug	Standard Deviation
	MP	3236	3458	3286	4204			3546		0.063552	0.0676307	0.0644706	0.0813366		MP	0.0692475	0.00824658		1.10796	0.131945
	MP + curc	2804	3572	3601	2763			3185		0.055615	0.0697251	0.070258	0.0548617		MP + curc	0.062615	0.00852607		1.00184	0.136417
	MP + NP/Curc	3387	4546	4536	5889			4156.33		0.0663262	0.08762	0.0874363	0.112294		MP + NP/Curc	0.0804608	0.0122413		1.28737	0.195861
