# Supplementary material for: Hierarchical Delivery of Anti-Inflammatory Compound and Stem Cells for Chronic Wounds
Source: Pharmaceutics. 2025 Nov 30;17(12):1549. doi: 10.3390/pharmaceutics17121549 (PMC12736326; doi:10.3390/pharmaceutics17121549)
Supplement: Supplementary file 1 [file pharmaceutics-17-01549-s001.zip › Figure 5_Supplemental.xlsx]

## Sheet: Sheet1
		GAPDH			TNF alpha				IL-1 beta					GAPDH			IL-8				IL-6
	Samples	MeanCp	delta Cp		MeanCp	delta Cp	relative mRNA		MeanCp	delta Cp	relative mRNA		Samples	MeanCp	delta Cp		MeanCp	delta Cp	relative mRNA		MeanCp	delta Cp	relative mRNA
	MP+cells-1	25.3592	-0.172684		25.7576	0.833147	2.0081		33.3742	-0.489564	0.802804		MP+cells-1	28.89	-2.11		23.71	-0.3175	3.46415		39.99	-0.28	3.55537
	MP+cells-2	25.3793	-0.192806		26.2705	0.320271	1.42709		33.2416	-0.356897	0.892491		MP+cells-2	28.75	-1.97		23.33	0.0625	4.09113		39.99	-0.28	3.22657
	MP+cells-3	25.5482	-0.361707		26.4854	0.105403	1.38234		33.5256	-0.640889	0.824059		MP+cells-3	28.81	-2.03		23.46	-0.0675	3.89737		39.99	-0.28	3.36359
	MP+cells-4	25.7275	-0.54106		26.1404	0.450326	1.98809		33.0991	-0.214459	1.25406		MP+cells-4	28.19	-1.41		22.86	0.5325	3.84371		39.99	-0.28	2.18859
	MP-1	26.7882	-1.60176		26.0395	0.551229	4.44748		33.8282	-0.943548	1.57813		MP-1	29.67	-2.89		23.76	-0.3675	5.74577		39.99	-0.28	6.10504
	MP-2	25.2536	-0.0671696		24.8438	1.747	3.51657		32.5569	0.327827	1.31494		MP-2	28.99	-2.21		23	0.3925	6.07338		39.99	-0.28	3.81055
	MP-3	25.6161	-0.429642		25.5438	1.04694	2.78288		32.75	0.134694	1.47871		MP-3	29.3	-2.52		23.18	0.2125	6.64606		39.99	-0.28	4.72397
	MP+Curc+cells-1	25.3922	-0.205717		26.2161	0.374642	1.49522		32.0728	0.811843	2.02449		MP+Curc+cells-1	27.64	-0.86		22.82	0.5725	2.69914		38.92	0.79	3.13834
	MP+Curc+cells-2	24.766	0.42049		25.9424	0.648332	1.17108		31.8787	1.00602	1.50058		MP+Curc+cells-2	27.47	-0.69		22.67	0.7225	2.66198		38.69	1.02	3.27161
	MP+Curc+cells-3	24.6718	0.514697		25.4723	1.11846	1.51968		31.4261	1.45853	1.92364		MP+Curc+cells-3	27.19	-0.41		22.99	0.4025	1.75625		38.54	1.17	2.9897
	MP+Curc+cells-4	25.2762	-0.0897556		26.2212	0.369592	1.37492		32.4468	0.437833	1.44152		MP+Curc+cells-4	27.54	-0.76		23.48	-0.0875	1.59383		38.94	0.77	2.88786
	MP+Curc-1	24.7023	0.484182		25.4076	1.18314	1.62334		31.7282	1.15652	1.59365		MP+Curc-1	27.45	-0.67		22.58	0.8125	2.79433		39.99	-0.28	1.31039
	MP+Curc-2	24.3822	0.804307		25.1484	1.44238	1.55624		31.4025	1.48214	1.59973		MP+Curc-2	27.23	-0.45		21.97	1.4225	3.66167		39.99	-0.28	1.12506
	MP+Curc-3	24.8135	0.372939		24.8521	1.73869	2.5771		31.1621	1.72258	2.54849		MP+Curc-3	27.29	-0.51		22.03	1.3625	3.66167		38.4	1.31	3.53081
	MP+NP/Curc+cells-1	24.6271	0.559369		24.877	1.71381	2.22599		32.2464	0.638308	1.05624		MP+NP/Curc+cells-1	26.88	-0.1		21.89	1.5025	3.03669		37.73	1.98	4.22807
	MP+NP/Curc+cells-2	25.0061	0.180363		25.9409	0.649874	1.38464		32.8628	0.0218942	0.895976		MP+NP/Curc+cells-2	27.17	-0.39		23.02	0.3725	1.69643		37.9	1.81	4.59479
	MP+NP/Curc+cells-3	25.1029	0.0835347		25.8171	0.773712	1.61348		31.8701	1.01459	1.90667		MP+NP/Curc+cells-3	26.81	-0.03		22.35	1.0425	2.10307		37.85	1.86	3.70635
	MP+NP/Curc+cells-4	24.6053	0.581217		24.9892	1.60153	2.02836		31.7297	1.15501	1.48843		MP+NP/Curc+cells-4	26.72	0.06		22.34	1.0525	1.98963		38.45	1.26	2.2974
	MP+NP/Curc-1	24.6242	0.562264		24.8882	1.70259	2.2043		32.1589	0.725771	1.12001		MP+NP/Curc-1	27.71	-0.93		22.87	0.5225	2.73682		38.97	0.74	3.18215
	MP+NP/Curc-2	24.9042	0.282263		25.077	1.51374	2.34808		31.4113	1.47336	2.28326		MP+NP/Curc-2	26.77	0.01		21.9	1.4925	2.79433		38.94	0.77	1.69349
	MP+NP/Curc-3	24.6998	0.486634		24.8358	1.75496	2.40881		31.4972	1.38748	1.86717		MP+NP/Curc-3	26.9	-0.12		22.06	1.3325	2.73682		39	0.71	1.77769
	Medium Ctrl-1	25.2513	-0.0647728		25.2776	1.31319	2.59902		32.595	0.289673	1.27849		Medium Ctrl-1	27.29	-0.51		21.6	1.7925	4.93312		37.34	2.37	7.3615
	Medium Ctrl-2	24.6134	0.573064		24.7274	1.86338	2.44582		31.2925	1.59221	2.02672		Medium Ctrl-2	27.65	-0.87		21.96	1.4325	4.93312		38.23	1.48	5.09824
	Medium Ctrl-3	24.8239	0.362616		24.6504	1.94034	2.98498		31.7651	1.11961	1.68997		Medium Ctrl-3	26.85	-0.07		21.09	2.3025	5.17838		36.97	2.74	7.01285
	Fresh medium-1	24.689	0.497444		25.1009	1.48987	1.98953		31.1891	1.69557	2.29442		Fresh medium-1	25.93	0.85		21.91	1.4825	1.55025		36.78	2.93	4.22807
	Fresh medium-2	24.9021	0.284371		25.01	1.58077	2.45614		31.027	1.85763	2.97577		Fresh medium-2	26.89	-0.11		22.11	1.2825	2.62533		39.99	-0.28	0.888843
	Fresh medium-3	24.6059	0.580597		25.0051	1.58571	2.0071		30.8447	2.03995	2.74986		Fresh medium-3	26.57	0.21		22.52	0.8725	1.58282		39.99	-0.28	0.712025
	Fresh medium+Curc-1	25.221	-0.0345078		25.7869	0.803854	1.78802		31.7008	1.18386	2.32683		Fresh medium+Curc-1	27.07	-0.29		21.88	1.5125	3.48824		38.69	1.02	2.47942
	Fresh medium+Curc-2	25.0091	0.177363		25.8798	0.710941	1.44752		31.5045	1.38015	2.30184		Fresh medium+Curc-2	26.8	-0.02		21.3	2.0925	4.3244		39.99	-0.28	0.835088
	Fresh medium+Curc-3	24.4937	0.692756		25.3422	1.24856	1.46999		31.4012	1.48346	1.72992		Fresh medium+Curc-3	26.96	-0.18		21.91	1.4825	3.16565		39.99	-0.28	0.933033
	No LPS-1	24.9223	0.264185		26.4989	0.0919006	0.887437		32.7762	0.108527	0.897723		No LPS-1	26.61	0.17		23.5	-0.1075	0.825019		39.99	-0.28	0.732043
	No LPS-2	24.876	0.31048		26.5661	0.0247048	0.820301		32.6408	0.243928	0.954917		No LPS-2	26.81	-0.03		23.05	0.3425	1.29459		38.87	0.84	1.82766
	No LPS-3	25.2042	-0.0177465		26.2316	0.359142	1.29854		32.8115	0.073131	1.06502		No LPS-3	26.65	0.13		23.22	0.1725	1.0299		39.99	-0.28	0.752623
	No LPS-4	25.7434	-0.556918		27.0665	-0.475747	1.05788		33.3103	-0.425586	1.0953		No LPS-4	27.05	-0.27		23.8	-0.4075	0.909093		39.99	-0.28	0.993092
