# Supplementary material for: Hierarchical Delivery of Anti-Inflammatory Compound and Stem Cells for Chronic Wounds
Source: Pharmaceutics. 2025 Nov 30;17(12):1549. doi: 10.3390/pharmaceutics17121549 (PMC12736326; doi:10.3390/pharmaceutics17121549)
Supplement: Supplementary file 1 [file pharmaceutics-17-01549-s001.zip › Revised Figure 3_Supplemental.xlsx]

## Sheet: MP+Curc
Method name: Curcumin Quantification (Modified)
Application: SparkControl				V2.1
Device: Spark 10M				Serial number: 1612006008
Firmware:				LUM:V5.2.4|ABS:V4.3.2|ABS_MEX:V5.1.1|MTP:V14.2.11|FLUOR:V5.1.4|FLUOR_MEM:V5.1.1|FLUOR_MEX:V5.1.1
Date:				2025-09-16
Time:				5:13 PM
System				NJCBM140
User				NJCBM140\Tecan
Plate				[GRE96ft] - Greiner 96 Flat Transparent [GRE96ft]
Lid lifter				No lid
Humidity Cassette				No humidity cassette
Smooth mode				Not selected
List of actions in this measurement script:
Plate
	Absorbance					Curcumin Reading
Name				GRE96ft
Plate layout
Plate area				A1-A12;B2-G11
Mode	Absorbance
Name	Curcumin Reading
Measurement wavelength				420	nm
Number of flashes				10
Settle time				50	ms
Part of Plate				A1-A12;B2-G11
Start Time				2025-09-16 17:13:22
Temperature				18.9	°C		End Time				2025-09-16 17:13:40
<>	1	2	3	4	5	6	7	8	9	10	11	12		Day	0	1	2	3	6
standard	0.2835	0.1061	0.0699	0.0601	0.0559	0.0541	0.0532	0.0534	0.0526	0.0527	0.0527	0.0511		MP + curc	0.0534	0.0562	0.0556	0.0551	0.0543
B		0.0534	0.0562	0.0556	0.0551	0.0543									0.0526	0.0556	0.0543	0.0527	0.0518
C		0.0526	0.0556	0.0543	0.0527	0.0518									0.0549	0.0556	0.0557	0.0533	0.0535
D		0.0549	0.0556	0.0557	0.0533	0.0535									0.0551	0.0557	0.0555	0.0527	0.0512
E		0.0551	0.0557	0.0555	0.0527	0.0512
F															0.457143	1.25714	1.08571	0.942857	0.714286
G															0.228571	1.08571	0.714286	0.257143	0
H															0.885714	1.08571	1.11429	0.428571	0.485714
concentration ug/mL	20	10	5	2.5	1.25	0.625	0.3125	0.15625	0.078125	0.0390625	0.0195312	0			0.942857	1.11429	1.05714	0.257143	-0.171429
absorbance	0.2835	0.1061	0.0699	0.0601	0.0559	0.0541	0.0532	0.0534	0.0526	0.0527	0.0527	0.0511
															0.628571	1.13571	0.992857	0.471429	0.257143
concentration ug/mL	20	10	5	2.5	1.25	0.625	0.3125	0.15625				0			0.34365	0.0820652	0.187174	0.324509	0.412723
absorbance		0.1061	0.0699	0.0601	0.0559	0.0541	0.0532	0.0534				0.0511		minus blank
		0.055	0.0188	0.009	0.0048	0.003	0.0021	0.0023				0			0.0023	0.0051	0.0045	0.004	0.0032
															0.0015	0.0045	0.0032	0.0016	0.0007
															0.0038	0.0045	0.0046	0.0022	0.0024
															0.004	0.0046	0.0044	0.0016	0.0001
														Converted to ug/mL based on new standard curve
															0.457143	1.25714	1.08571	0.942857	0.714286
															0.228571	1.08571	0.714286	0.257143	0
															0.885714	1.08571	1.11429	0.428571	0.485714
															0.942857	1.11429	1.05714	0.257143	0
														Average	0.628571	1.13571	0.992857	0.471429	0.3
														Standard Deviation	0.34365	0.0820652	0.187174	0.324509	0.358758

## Sheet: MP+NP+Curc
Method name: Curcumin Quantification (Modified)
Application: SparkControl				V2.1
Device: Spark 10M				Serial number: 1612006008
Firmware:				LUM:V5.2.4|ABS:V4.3.2|ABS_MEX:V5.1.1|MTP:V14.2.11|FLUOR:V5.1.4|FLUOR_MEM:V5.1.1|FLUOR_MEX:V5.1.1
Date:				2025-09-16
Time:				5:15 PM
System				NJCBM140
User				NJCBM140\Tecan
Plate				[GRE96ft] - Greiner 96 Flat Transparent [GRE96ft]
Lid lifter				No lid
Humidity Cassette				No humidity cassette
Smooth mode				Not selected
List of actions in this measurement script:
Plate
	Absorbance					Curcumin Reading
Name				GRE96ft
Plate layout
Plate area				B1-B12;C2-F11
Mode	Absorbance
Name	Curcumin Reading
Measurement wavelength				420	nm
Number of flashes				10
Settle time				50	ms
Part of Plate				B1-B12;C2-F11
Start Time				2025-09-16 17:15:09
Temperature				19.1	°C	End Time				2025-09-16 17:15:22
<>	1	2	3	4	5	6	7	8	9	10	11	12
A													average	0.0515	0.055925	0.0563	0.053275	0.053075
standard	0.2476	0.0955	0.0671	0.0585	0.0557	0.0543	0.0531	0.0538	0.061	0.0546	0.0536	0.0512	Day	0	1	2	3	6	0	1	2	3	6
C		0.0514	0.0554	0.0591	0.0535	0.0525	0.0523	0.057	0.063	0.0558	0.0561		MP+ NP blank	0.0514	0.0554	0.0591	0.0535	0.0525	0.0523	0.057	0.063	0.0558	0.0561	MP + NP/curc
D		0.0507	0.0557	0.0562	0.0525	0.0539	0.0556	0.0575	0.0608	0.0557	0.0557			0.0507	0.0557	0.0562	0.0525	0.0539	0.0556	0.0575	0.0608	0.0557	0.0557
E		0.0516	0.0579	0.0557	0.0537	0.0536	0.0607	0.0619	0.0616	0.0563	0.0559			0.0516	0.0579	0.0557	0.0537	0.0536	0.0607	0.0619	0.0616	0.0563	0.0559
F		0.0523	0.0547	0.0542	0.0534	0.0523	0.0533	0.0605	0.0607	0.0578	0.0558			0.0523	0.0547	0.0542	0.0534	0.0523	0.0533	0.0605	0.0607	0.0578	0.0558
G
H
concentration ug/mL	20	10	5	2.5	1.25	0.625	0.3125	0.15625	0.078125	0.0390625	0.0195312	0
absorbance	0.2476	0.0955	0.0671	0.0585	0.0557	0.0543	0.0531	0.0538	0.061	0.0546	0.0536	0.0512
	20	10	5	2.5	1.25	0.625	0.3125					0						minus average NP blank
		0.0955	0.0671	0.0585	0.0557	0.0543	0.0531					0.0512							0.0008	0.001075	0.0067	0.002525	0.003025
	minus blank	0.0443	0.0159	0.0073	0.0045	0.0031	0.0019					0							0.0041	0.001575	0.0045	0.002425	0.002625
																			0.0092	0.005975	0.0053	0.003025	0.002825
																			0.0018	0.004575	0.0044	0.004525	0.002725
																		Convert to ug/mL using new standard curve	0	1	2	3	6
																			0.418605	0.482558	1.7907	0.819767	0.936047
																			1.18605	0.598837	1.27907	0.796512	0.843023
																			2.37209	1.62209	1.46512	0.936047	0.889535
																			0.651163	1.29651	1.25581	1.28488	0.866279
																		MP+NP+100Cur	0	1	2	3	6
																		average	1.15698	1	1.44767	0.959302	0.883721
																		standard deviation	0.871473	0.548816	0.247122	0.225473	0.0397169
																		after conc. coversion factor 2.3x (9/19/25 PW's data)	0	1	2	3	6
																			0.182002	0.209808	0.778564	0.356421	0.406977
																			0.515672	0.260364	0.556117	0.346309	0.366532
																			1.03134	0.705258	0.637007	0.406977	0.386754
																			0.283114	0.563701	0.546006	0.558645	0.376643
																		Days	0	1	2	3	6
																		average	0.503033	0.434783	0.629424	0.417088	0.384226
																		standard deviation	0.378901	0.238616	0.107444	0.0980319	0.0172682

## Sheet: Rrevised Figure 3B
MP + Curc (ug/mL)	0	1	2	3	6		MP + Curc (ug)	0	1	2	3	6		MP + Curc (%)	0	1	2	3	6
	0.457143	1.25714	1.08571	0.942857	0.714286			0.182857	0.502857	0.434286	0.377143	0.285714			16.6234	45.7143	39.4805	34.2857	25.974
	0.228571	1.08571	0.714286	0.257143	0			0.0914286	0.434286	0.285714	0.102857	0			8.31169	39.4805	25.974	9.35065
	0.885714	1.08571	1.11429	0.428571	0.485714			0.354286	0.434286	0.445714	0.171429	0.194286			32.2078	39.4805	40.5195	15.5844	17.6623
	0.942857	1.11429	1.05714	0.257143	0			0.377143	0.445714	0.422857	0.102857	0			34.2857	40.5195	38.4416	9.35065
														average	22.8571	41.2987	36.1039	17.1429	21.8182
														sd	12.4964	2.98419	6.80632	11.8003	5.87725
MPs + NP/Curc (ug/mL)	0	1	2	3	6		MPs + NP/Curc (ug)	0	1	2	3	6		MPs + NP/Curc (%)	0	1	2	3	6
	0.182002	0.209808	0.778564	0.356421	0.406977			0.0728008	0.0839232	0.311426	0.142568	0.162791			6.61826	7.62938	28.3114	12.9608	14.7992
	0.515672	0.260364	0.556117	0.346309	0.366532			0.206269	0.104146	0.222447	0.138524	0.146613			18.7517	9.46778	20.2224	12.5931	13.3284
	1.03134	0.705258	0.637007	0.406977	0.386754			0.412538	0.282103	0.254803	0.162791	0.154702			37.5034	25.6457	23.1639	14.7992	14.0638
	0.283114	0.563701	0.546006	0.558645	0.376643			0.113246	0.22548	0.218402	0.223458	0.150657			10.2951	20.4982	19.8548	20.3144	13.6961
														average	18.2921	15.8103	22.8881	15.1668	13.9719
														sd	13.7782	8.67693	3.90706	3.5648	0.627935

## Sheet: Korsmeyer-Peppas fitting
Time	MP + Curc	MP + NP/Curc	MP + Curc mass	MP + NP/Curc mass	Cumulative MP + Curc mass	Cumulative MP + NP/Curc mass	Cumulative MP + Curc mass %	Cumulative MP + NP/Curc Mass %
0.0416	0.628571	0.503033	0.22	0.176062	0.22	0.176062	0.2	0.160056
1	1.13571	0.434783	0.3975	0.152174	0.6175	0.328236	0.561364	0.298396
2	0.992857	0.629424	0.3475	0.220298	0.965	0.548534	0.877273	0.498667
3	0.471429	0.417088	0.165	0.145981	1.13	0.694515	1.02727	0.631377
6	0.3	0.384226	0.105	0.134479	1.235	0.828994	1.12273	0.753631
				Best model for MP + curc
				Since the exponent parameter is low, this indicates
